# Supplementary material for: Assessing the performance of Granger–Geweke causality: Benchmark dataset and simulation framework
Source: Data Brief. 2018 Oct 16;21:833–51. doi: 10.1016/j.dib.2018.10.034 (PMC6216071; doi:10.1016/j.dib.2018.10.034)
Supplement: Supplementary file 2 — Supplementary material [file mmc2.zip]

Archive with 12 entries (11 files):
- Benchmark dataset 10 rats/
- Benchmark dataset 10 rats/IC070523.mat
- Benchmark dataset 10 rats/README.pdf
- Benchmark dataset 10 rats/RN060616A.mat
- Benchmark dataset 10 rats/RN060707A.mat
- Benchmark dataset 10 rats/RN060707B.mat
- Benchmark dataset 10 rats/RN060714C.mat
- Benchmark dataset 10 rats/RN060728A.mat
- Benchmark dataset 10 rats/RN060728B.mat
- Benchmark dataset 10 rats/RN0609122.mat
- Benchmark dataset 10 rats/RN060915A2.mat
- Benchmark dataset 10 rats/RN070129C2.mat
