# Supplementary material for: Assessing the performance of Granger–Geweke causality: Benchmark dataset and simulation framework
Source: Data Brief. 2018 Oct 16;21:833–51. doi: 10.1016/j.dib.2018.10.034 (PMC6216071; doi:10.1016/j.dib.2018.10.034)
Supplement: Supplementary file 3 — Supplementary material [file mmc3.zip]

Archive with 10 entries (9 files):
- nonparametricGGC_toolbox/
- nonparametricGGC_toolbox/compute_nonparGGC_multitaper.m
- nonparametricGGC_toolbox/compute_nonparGGC_wavelet_Morlet.m
- nonparametricGGC_toolbox/compute_nonparGGC_wavelet_Paul.m
- nonparametricGGC_toolbox/LICENSE.txt
- nonparametricGGC_toolbox/README.pdf
- nonparametricGGC_toolbox/sim_nonparGGC_AdditiveNoise.m
- nonparametricGGC_toolbox/sim_nonparGGC_CommonReference.m
- nonparametricGGC_toolbox/sim_nonparGGC_StokesPurdon.m
- nonparametricGGC_toolbox/wilson_sf.m
